# Supplementary material for: Rapid Culture-Independent Detection of Fish Pathogens Using Oxford Nanopore Technologies: Case-Based Insights Across Multiple Species and Tissues
Source: Pathogens. 2026 Jun 10;15(6):622. doi: 10.3390/pathogens15060622 (PMC13305928; doi:10.3390/pathogens15060622)
Supplement: Supplementary file 1 [file pathogens-15-00622-s001.zip]

Archive with 1 entries (1 files):
- pathogens-4233352-supplementary.pdf
